# Supplementary material for: Tropic origins, a dispersal model for saprotrophic mushrooms in Agaricus section Minores with descriptions of sixteen new species
Source: Sci Rep. 2017 Jul 11;7:5122. doi: 10.1038/s41598-017-05203-5 (PMC5505996; doi:10.1038/s41598-017-05203-5)
Supplement: Supplementary file 1 — Supplementary Information [file 41598_2017_5203_MOESM1_ESM.xlsx]

## Sheet: Sheet1
Supplementary Table 1 Materials used in the analysis, new taxa are in bold, “T” means holotype, “N” means uncertain clade
Species	Clade	Collection	ITS	LSU	ef1-α	rpb2	Geographic Origin
A. arrillagarum	I	LAPAG810	KF447900	KX083985	KT951592	-	Spain
A. brunneolus	I	LAPAG938	KU975082	KX083997	KX198062	-	Spain
A. comtulus	I	LAPAG303	KU975078	KX083986	KX198052	-	Spain
A. comtulus	I	LAPAG724	KT951332	KT951448	KT951593	-	Spain
A. cf. kerriganii	I	WC912	AY484681	-	-	-	Monterey Bay Area, CA U.S.A.
A. dulcidulus	I	PRM909627	KF447894	-	KX198064	-	Czech Republic
A. edmondoi	I	LAPAG412	KT951326	KT951481	KT951590	-	Spain
A. friesianus	I	LAPAG592	KT951316	KX083992	KT951594	-	France
A. friesianus	I	ZRL2012601	KX657026	KX656970	KX684965	KX685048	Nanyigou, Milin County, Tibet, China
A. friesianus	I	ZRL20151813	KX684858	KX684897	KX684919	KX684941	Eerguna natural reserve, Eerguna, Inner Mongolia, China.
A. gemlii	I	LAPAG286	KU975079	KX083988	KX198055	-	Spain
A. gemlii	I	ZRL2015832	KX684866	KX684879	KX684903	-	Jiajin Mountain, Aba, Sichuan Prov., China
A. gemloides	I	ZRL2012003	KX657022	KX656958	KX684954	KX685063	Jindian forest Park, Kunming, Yunan Prov., China
A. gemloides	I	ZRL2012017	KT633274	KX656959	KX684955	KX685061	Yeyahu, Kunming, Yunnan Prov., China
A. gemloides	I	ZRL2014085	KX656989	KX641406	KX684987	KX685023	Cangshan Mountain, Dali, Yunnan Prov., China
A. gemloides	I	ZRL2014131	KT633273	KX641407	KX684988	KX685022	Cangshan Mountain, Dali, Yunnan Prov., China
A. gemloides	I	ZRL2015947	KX684867	KX684880	KX684904	KX684925	Beizha Town, Zhaotong, Yunnan Prov., China
A. gemloides T	I	ZRL2014084	KT633271	KX641405	KX684986	KX685024	Cangshan Mountain, Dali, Yunnan Prov., China
A. armandomyces	I	ZRL20151693	KX684864	KX684896	KX684918	KX684940	Tahe County, Huzhong District, Heilongjiang Prov., China
A. armandomyces	I	ZRL2015991	KX684863	KX684881	KX684905	KX684926	Dashanbao, Ludian County, Zhaotong, Yunnan Prov., China
A. armandomyces T	I	ZRL2015992	KX684860	KX684882	KX684906	KX684927	Dashanbao, Ludian County, Zhaotong, Yunnan Prov., China
A. armandomyces	I	ZRL2015997	KX684865	KX684883	KX684907	KX684928	Dashanbao, Ludian County, Zhaotong, Yunnan Prov., China
A. armandomyces	I	ZRL2015998	KX684861	KX684884	KX684908	KX684929	Dashanbao, Ludian County, Zhaotong, Yunnan Prov., China
A. armandomyces	I	ZRL2015999	KX684862	KX684885	KX684909	KX684930	Dashanbao, Ludian County, Zhaotong, Yunnan Prov., China
A. globosporus	I	ZRL2012652	KX657036	KX656976	KX684967	KX685042	Bangda Grassland, Baxiu County, Tibet, China
A. globosporus T	I	ZRL2012656	KX657039	-	KX684968	KX685039	Lawushan Grassland, Mangkang County, Tibet, China
A. heinemannianus	I	LAPAG302	KF447906	-	KX198056	-	Spain
A. iesu-et-marthae	I	LAPAG41	KT951326	KT951481	KT951590	-	Spain
A. jacobi	I	LAPAG52	KF447895	KX083996	KX198061	-	Spain
A. kerriganii T	I	AH44509	KF447893	KX083999	KX198066	-	Spain
A. luteomaculatus	I	LAPAG331	KF447901	-	KX198053	-	France
A. marisae	I	LAPAG138	KU975083	KX083998	KX198065	-	Spain
A. matrum T	I	LAPAG817	KF447896	KX083991	KX198058	-	Spain
A. pallens	I	LAPAG441	KF447898	-	KX198067	-	Spain
A. pseudopallens	I	ZRL2014154B	KX656995	KX656939	KX684995	KX685016	Cangshan Mountain, Dali, Yunnan Prov., China
A. pseudopallensT	I	ZRL20151552	KX684874	KX684891	-	KX684938	Caoyutang Forest Park, Jingning County, Zhejiang Prov., China
A. purpurellus	I	TRgmb01309	KF447903	KX083993	KX198059	-	Italy
A. purpurellus	I	LAPAG944	KU975076	KX083994	KX198060	-	Czech Republic
A. purpurellus	I	ZRL2012588	KX657025	KX656968	KX684961	KX685050	Nanyigou, Milin County, Tibet, China
A. purpurellus	I	ZRL2012605	KX657027	KX656971	-	KX685047	Nanyigou, Milin County, Tibet, China
A. purpurellus	I	ZRL2012609	KX657028	KX656972	KX684964	KX685046	Nanyigou, Milin County, Tibet, China
A. purpurellus	I	ZRL2012610	KX657029	KX656973	KX684965	KX685045	Nanyigou, Milin County, Tibet, China
A. purpurellus	I	ZRL2012614	KX657030	KX656974	KX684966	KX685044	Nanyigou, Milin County, Tibet, China
A. sp	I	GAL3083	EF460374	EF460399	-	-	Arctic tundra; Dalton Hwy: Mile 352.5, North Slope, Alaska, USA
A. sp	I	ZD1528	KU975104	KX083987	KX198054	KY427455	Yunnan Prov., China
A. sp	I	ZRL2014380	KX656998	KX656932	KX685000	KX685013	Three Km from Sha Jiama Bridge, Weixi County, Yunnan Prov., China
A. parvibicolor	II	ZRL2012029	KX657018	KX656960	KX684956	KX685060	Wuliang Mountain, Jingdong County, Yunnan Prov., China
A. parvibicolor T	II	LD2012116	KP715162	KX084016	KX198075	KY427452	Thailand
A. badioniveus	III	LD2012131	KU975117	-	-	KX198072	Thailand
A. brunneolutosus	III	ZRL2012049	KX657019	KX656961	-	-	Wengding Village, Cangyuan, Yunnan Prov., China
A. brunneolutosus	III	ZRL2012050	KX657020	KX656962	-	-	Wengding Village, Cangyuan, Yunnan Prov., China
A. brunneolutosus T	III	MS514	KU975111	KX084006	-	-	Yunnan Prov., China
A. flammicolor	III	LD201225	KU975115	KX084010	KX198070	KY427451	Thailand
A. flammicolor	III	ZRL2012270	KU975116	KX084011	KX685007	KX685055	Nangunhe Natural Reserve, Cangyuan County, Yunnan Prov., China
A. fulvoaurantiacus	III	ZRL20151536	KX684878	KX684893	KX684915	KX684936	Caoyutang Forest Park, Jingning County, Zhejiang Prov., China
A. fulvoaurantiacus	III	ZRL2012124	KX657024	KX656965	KX684958	KX685057	Nangunhe Natural Reserve, Cangyuan County, Yunnan Prov., China
A. fulvoaurantiacus	III	ZRL2013468	KX656987	KX656986	KX684980	KX685028	Kachang Town, Yinjiang County, Yunnan Prov., China
A. fulvoaurantiacus	III	ZRL2014005	KX656990	KX641403	KX684983	KX685027	Cangshang Mountain, Dali, Yunnan Prov., China
A. fulvoaurantiacus T	III	LD201404	KU975107	KX084002	KX198069	-	Yunnan Prov., China
A. luteofibrillosus	III	LD201501	KU975108	KX084003	KX198041	-	Thailand
A. luteofibrillosus	III	ZRL2012359	KU245978	KX656967	KX684959	KX685053	Pingtian Village, Yongde County, Yunnan Prov., China
A. luteofibrillosus	III	ZRL2014136	KU245974	KX641409	KX684990	KX685020	Sangbulao Village, Yangbi County, Yunnan Prov., China
A. sp	III	CA935	KU975085	KX084036	KX198034	-	Thailand
A. sp	III	MS386	KU975113	KX084008	KX198044	-	Yunnan Prov., China
A. sp	III	ZRL2010079	KX657046	KX656951	KX684950	-	Nangong Mountain, Yunnan Prov., China
A. patris	IV	ZRL2014134	KX656990	KX641408	KX684989	KX685021	Sangbulao Village, Dali, Yunnan Prov., China
A. patris T	IV	LD201224	KU975118	KX084012	KX198073	KY427450	Thailand
A. rufuspileus	IV	ZRL2013325	KX657006	KX656945	KX684976	KX685031	Yunnan Prov., China
A. rufuspileus	IV	ZRL2013480	KX657007	KX656943	KX684981	KX685008	Pingshan Village, Longchuan County, Dehong, Yunan Prov., China
A. rufuspileus T	IV	ZRL2014140	KX656991	KX656937	KX684991	KX685019	Cangshanxi Village, Dali, Yunnan Prov., China
A. rufuspileus	IV	ZRL2014145	KX656992	KX641410	KX684992	KX685018	Sangbulao Village, Dali, Yunnan Prov., China
A. rufuspileus	IV	ZRL2014146	KX656993	KX656929	KX684993	KX685065	Sangbulao Village, Dali, Yunnan Prov., China
A. rufuspileus	IV	ZRL2014147	KX656994	KX656930	KX684994	KX685017	Sangbulao Village, Dali, Yunnan Prov., China
A. sodalis T	IV	LD2012159	KP715161	KX084014	KX198074	KY427453	Thailand
A. sp	IV	ADK3580	KU975097	-	-	-	Bénin
A. sp	IV	NT62	JF727845	-	-	-	Thailand
A. sp	IV	NTT72	JF514539	-	-	-	Thailand
A. sp	IV	PYP014	KU975091	-	-	-	Thailand
A. sp	IV	CA845	KU975084	KX084033	KX198035	-	Thailand
A. megalosporus	V	ZRL2012199	KT951367	KT951470	KT951595	KT951537	Cangyuan County, Yunnan Prov., China
A. sp	V	ZRL3056	JF691541	KX084020	-	-	Thailand
A. sp	VI	ADK2751	JF514519	-	-	-	Benin
A. microviolaceus	VI	ZRL2012716	KX657031	KX656978	KX684969	KX685037	Dalongkou, Yimen County, Yuxi, Yunnan Prov., China
A. microviolaceus	VI	ZRL2012717	KX657032	KX656979	KX684970	KX685036	Dalongkou, Yimen County, Yuxi, Yunnan Prov., China
A. microviolaceusT	VI	ZRL2012718	KX657033	KX656980	KX684971	KX685035	Dalongkou, Yimen County, Yuxi, Yunnan Prov., China
A. sp	VI	LD201252	KU975103	-	KX198050	-	Thailand
A. sp	VI	ZRL2011039	KT951351	KT951449	KT951606	KT951542	Shizong County, Yunnan Prov., China
A. neimengguensis	VII	ZRL20151815	KX684871	KX684898	KX684920	KX684942	Honghuaerji Natural Reserve, Ewenki County, Inner Mongolia, China
A. neimengguensis	VII	ZRL20151831	KX684872	KX684899	KX684921	KX684943	Sanjiao Mountain, Yi Ershi distinct, An Mengaershan, Inner Mongolia, China
A. neimengguensis	VII	ZRL20151841	KX684868	KX684900	KX684922	KX684944	Xinbaerhuzuo County, Hulunbeier, Inner Mongolia, China
A. neimengguensis	VII	ZRL20151843	KX684869	KX684901	KX684923	-	Sanjiao Mountain, Yi Ershi distinct, An Mengaershan, Inner Mongolia, China
A. neimengguensis T	VII	ZRL20151845	KX684870	KX684902	KX684924	KX684945	Sanjiao Mountain, Yi Ershi distinct, An Mengaershan, Inner Mongolia, China
A. sp	VII	Vellinga2360	AF482831	AF482877	-	-	Washington, Olympic Peninsula, Grays Harbor Co., U.S.A.
A. sp	VIII	TL2154	JF495059	-	-	-	Australia
A. sp	VIII	TL2307	JF495058	-	-	-	Australia
A. viridopurpurascens	VIII	Horak68/79	JF514525	-	-	-	New Zealand
A. dilatostipes	IX	ZRL2014450	KX656999	KX656941	KX685003	KX685010	Yunnan Snub-nosed Monkey National Park, Weixi County, Yunnan Prov., China
A. blatteus T	IX	ZRL2012004	KT951355	KT951457	KT951608	-	Jindian Forest Park, Kunming, Yunnan Prov., China
A. jingningensis T	IX	ZRL20151562	KX684877	KX684895	KX684917	KX684939	Caoyutang Forest Park, Jingning County, Zhejiang Prov., China
A. catenatus T	IX	ZRL2012104	KX657023	KX656963	KX684957	KX685059	Zhangnuo Village, Cangyuan County, Yunnan Prov., China
A. mangaoensis T	IX	ZRL2010056	KX657042	KX656956	KX684946	-	Manda Village, Xishuangbanna, Yunnan Prov., China
A. sp	IX	ZRL20151437	KX684876	KX684892	KX684914	KX684935	Wangdongyan Wetland Park, Jingning County, Lishui, Zhejiang Prov., China
A. coccyginus	X	ZRL2012597	KU245984	KX656969	KX684962	KX685049	Baga Village, Bomi, Tibet, China
A. coccyginus	X	ZRL2014354	KU245981	KX656936	KX684998	KX685015	Weixi County, Yunnan Prov., China
A. coccyginus	X	ZRL2014364	KU245982	KX656931	KX684999	KX685014	Weixi County, Yunnan Prov., China
A. coccyginus	X	ZRL2014415	KU245983	KX656933	KX685001	KX685012	Weixi County, Yunnan Prov., China
A. sp	X	ZRLWXH3067	KT951387	KT951497	KT951611	-	Jiangxi Prov., China
A. cerinupileus T	XI	ZRL2012001	KX657021	KX656957	KX684953	KX685064	Southwest forestry University, Kunming, Yunnan Prov., China
A. cerinupileus	XI	ZRL2013267	KX657003	KX656947	KX684974	KX685033	Laifeng Mountain, Tengchong County, Baoshan, Yunnan Prov., China
A. cerinupileus	XI	ZRL2013376	KX657004	KX656942	KX684978	KX685030	Taiping Vallige, Yinjiang County, Yunnan Prov., China
A. cerinupileus	XI	ZRL20151116	KX684856	KX684889	KX684912	KX684933	Miyi County, Pan Zhihua, Sichuan Prov., China
A. elongatestipes	XI	ZRL2013265	KX657001	KX656948	KX684973	KX685034	Laifeng Mountain, Tengchong County, Baoshan, Yunnan Prov., China
A. elongatestipes T	XI	ZRL2013271	KX657002	KX656946	KX684975	KX685032	Laifeng Mountain, Tengchong County, Baoshan, Yunnan Prov., China
A. flavopileatus	XI	MS596	KU975121	KX084022	KX198078	KY427454	Yunnan Prov., China
A. flavopileatus	XI	ZRL20151111	KX684857	KX684888	KX684911	KX684932	Huangqiao Reservoir, Miyi County, Pan Zhihua, Sichuan Prov., China
A. luteopallidus	XI	LD2012113	KU975124	KX084026	KX198080	-	Thailand
A. sp	XI	CA848	JF727864	KT951445	KT951605	-	Thailand
A. sp	XI	NTS73	KU975099	-	-	-	Thailand
A. sp	XI	NTT33	JF514535	-	-	-	Thailand
A. sp	XI	PS036	KU975087	KX084035	KX198036	-	Thailand
A. sp	XI	ZRL20151119	KX684855	KX684890	KX684913	KX684934	Huangqiao Reservoir, Miyi County, Pan Zhihua, Sichuan Prov., China
A. sp	XI	ZRLLD013	KT951384	KT951516	KT951604	-	Thailand
A. sp	XI	ZRLWXH3402	KX657016	KX656983	KX685006	-	Lingcang, Yunnan Prov., China
A. aridicola	XII	LAPAG589	KT951331	KX084027	KX198081	-	Spain
A. colpetei	XII	TL2424	JX984565	-	-	-	Australia
A. chartaceus	XIII	H6271	JF495048	-	-	-	86.2 km E of Broome along the Great Northern Highway, Western Australia.
A. lamelliperditus	XIII	MDBF61/96	JX984559	-	-	-	West Kimberly, WA, Australia
A. minorpurpureus T	XIII	ZRL2010058	KX657043	KX656953	KX684947	KX685009	Manda Village, Xishuangbanna, Yunnan Prov., China
A. minorpurpureus	XIII	ZRL2013342	KX657008	KX656944	KX684977	-	Tongbiguan Village, Yinjiang County, Yunnan Prov., China
A. sp	XIII	CA843	JF727866	KX084029	KX198040	-	Thailand
A. wariatodes	XIII	TWM1589	JF495052	JF495030	-	-	Australia
A. purpureofibrillosus T	XIII	ZRL3080	JF691542	KX084021	-	-	Thailand
A. sp	XIII	ZRL2010002	KX657041	KX656954	KY427449	-	Chiang Rai, Thailand
A. bonussquamulosus T	XIIII	ZRL2010106	KX657047	KX656950	KX684951	-	Xiaomengyang Village, Xishuangbanna, Yunnan Prov., China
A. fimbrimarginatus T	XIIII	LD201250	KU975119	KX084017	KX198076	-	Thailand
A. robustulus	XIIII	ZRL2012357	KT951369	KT951496	KT951610	-	Yongde County,Yunnan Prov., China
A. robustulus T	XIIII	CA847	KU975086	KX084034	KX198039	-	Thailand
A. sp	XIIII	CA846	JF727865	KT951452	KT951601	-	Thailand
A. campbellensis	XV	GAL9420	DQ232644	DQ232657	-	-	New Zealand
A. sp	XV	PDD68575	AF059224	AF059224	-	-	New Zealand
A. sp	XV	GAL5812	EF460364	EF460389	-	-	Arctic tundra,Serpentine Hot Springs, Seward Peninsula, Alaska, USA
A. callacii	N	LAPAG797	KF447899	KX083984	KX198051	-	Canary Island, Spain
A. huijsmanii	N	LAPAG639	KF447889	KT951444	KT951571	-	Spain
A. pseudolutosus	N	LAPAG454	KT951329	KT951453	KT951602	-	Spain
A. pseudopurpurellus T	N	ZRL2014063	KX656988	KX641404	KX684985	KX685016	Cangshan Mountain, Dali, Yunan Prov., China
A. sp	N	MATA774	JF727871	-	-	-	Mexico
A. campestris	outgroup	LAPAG370	JQ903618	KP739803	KR006636	-	Spain
A. candidolutescens T	sect. 1	LD2012129	KT951335	KT951525	KT951616	-	Thailand
A. sp	sect. 1	LAPAM14	KT951312	-	KT951613	-	Dominican Republic
A. sp	sect. 1	ZRLWXH3161	KT951391	KT951526	KT951615	-	Guangdong Prov., China
A. leucocarpus T	sect. Lecocarpi	LD201215	KU975101	KX084014	KX198074	-	Thailand
A. sp	sect. Lecocarpi	ZRLWXH3064	KX657010	-	-	-	Jiangxi Prov, China
A. sp	sect. Lecocarpi	ZRLWXH3316	KX657015	-	-	-	China
A. rufoaurantiacus	subg. Minriopsis	LAPAM15	KT951313	-	KT951641	-	Dominican Republic
A. cerinupileus		ZRL2012725	KX657034	-	KX684972	-	Kunming Institute of Botany, Kunming, Yunnan Prov., China
A. blatteus		ZRL2014282	KX656997	KX656940	KX684997	-	Laojun Mountain, Lijiang, Yunnan Prov., China
A. jingningensis		ZRL2013405	KX657009	-	KX684979	KX685029	Taiping Vallige, Yinjiang County, Yunnan Prov., China
A. jingningensis		ZRL2014248	KX656996	KX656938	KX684996	-	Shigu Town, Lijiang, Yunnan Prov., China
A. jingningensis		ZRLWXH3150	KT951390	KT951447	KT951609	-	Guangdong Prov., China
A. dilatostipes T		ZRL2014421	KX657000	KX656934	KX685002	-	Three Km. from Sha Jiama Bridge, Weixi County, Yunnan Prov., China
A. dilatostipes		ZRL20151110	KX684873	KX684887	KX684910	-	Dazhongshan Tree Farm, Nanhua, Yunnan Prov., China
A. dilatostipes		ZRLWXH3184	KX657014	KX656982	KX685005	-	China
A. mangaoensis		ZRL2010073	KX657044	KX656955	KX684948	-	Nangong Mountain, Yunnan Prov., China
A. mangaoensis		ZRL2010078	KX657045	KX656952	KX684949	-	Nangong Mountain, Yunnan Prov., China
A. mangaoensis		ZRLWXH3076	KT951388	KT951458	KT951612	-	Fujian Prov., China
A. armandomyces		ZRL20151023	KX684859	KX684886	-	KX684931	Dashanbao, Ludian County, Zhaotong, Yunnan Prov., China
A. globosporus		ZRL2012653	KX657037	-	-	KX685041	Bangda Grassland, Baxiu County, Tibet, China
A. globosporus		ZRL2012655	KX657038	KX656977	-	KX685040	Bangda Grassland, Baxiu County, Tibet, China
A. globosporus		ZRL2012658	KX657040	-	-	KX685038	Lawushan Mountain, Mangkang County, Tibet, China
A. pseudopallens		ZRL20151549	KX684875	KX684894	KX684916	KX684937	Caoyutang Forest Park, Jingning County, Zhejiang Prov., China
A. purpurellus		ZRL2012643	KX657035	KX656975	-	KX685043	Lulang Town, Linzhi County, Tibet, China
A. minorpurpureus		ZRL3102	JF691545	KX084028	-	-	Thailand
A. pseudopurpurellus		ZRL2012012	KT951359	KT951494	KT951597	-	Yeyahu Park, Kunming, Yunnan Prov., China
A. cerinupileus		ZRL2011157	KX657048	KX656949	KX684952	-	Jiujiezi Village, Gao Ligong Mountain, Yunnan Prov., China
